# Supplementary material for: A Systematic Review of Head Impacts and Acceleration Associated with Soccer
Source: Int J Environ Res Public Health. 2022 May 1;19(9):5488. doi: 10.3390/ijerph19095488 (PMC9100160; doi:10.3390/ijerph19095488)
Supplement: Supplementary file 1 [file ijerph-19-05488-s001.zip]

Archive with 1 entries (1 files):
- ijerph-1659178-supplementary.pdf
